# Supplementary material for: Data-driven assisted real-time optimal control strategy of submerged arc furnace via intelligent energy terminals considering large-scale renewable energy utilization
Source: Sci Rep. 2024 Mar 7;14:5582. doi: 10.1038/s41598-024-56193-0 (PMC10918093; doi:10.1038/s41598-024-56193-0)
Supplement: Supplementary file 1 — Supplementary Information. [file 41598_2024_56193_MOESM1_ESM.xlsx]

## Sheet: Sheet1
Time node	PV	Wind	Sum of PV&Wind	baseline load
1	0	2	2	8.28564
2	0	3	3	8.29276
3	0	1.6	1.6	7.89274
4	0	3	3	8.14816
5	0	2.1	2.1	8.25882
6	0	4.6	4.6	7.97286
7	0	4.4	4.4	8.25028
8	0	9	9	7.74408
9	0	1.8	1.8	7.88869
10	0	2	2	8.00067
11	0	1.9	1.9	7.91392
12	0	2.3	2.3	8.27132
13	0	1.9	1.9	8.20411
14	0	2.3	2.3	7.71365
15	0	5.9	5.9	8.18959
16	0	4.6	4.6	8.07298
17	0	4.8	4.8	7.97142
18	0	7.1	7.1	8.29452
19	0	3.2	3.2	8.2549
20	0	9.1	9.1	7.88503
21	0	5.9	5.9	8.20474
22	0	4.7	4.7	7.80744
23	0	4	4	8.29608
24	0	5.1	5.1	7.7252
25	0.1	3.4	3.5	7.77509
26	0.2	1.4	1.6	7.9434
27	0.3	1.2	1.5	8.02533
28	0.6	0	0.6	8.15938
29	1	1	2	8.24019
30	2	0	2	7.92165
31	2.3	0.2	2.5	8.0425
32	2.6	0.3	2.9	7.83137
33	3	0.33	3.33	8.10511
34	3.4	0.3	3.7	8.14355
35	3.7	0.4	4.1	7.87622
36	4	0.46	4.46	8.04374
37	4.6	0.44	5.04	8.2716
38	5	0.63	5.63	7.89206
39	5.7	1.2	6.9	8.04888
40	6	0.5	6.5	7.86977
41	6.34	0.6	6.94	8.27948
42	7	0.3	7.3	7.93493
43	7.2	0.44	7.64	7.90571
44	7.6	0.55	8.15	8.13987
45	8.2	0.21	8.41	7.9781
46	8.8	0.33	9.13	8.17078
47	9.4	0.45	9.85	8.07463
48	9.89	0.33	10.22	7.99579
49	9.8	0.55	10.35	8.27324
50	9.7	0.11	9.81	7.96557
51	9.6	0.23	9.83	8.23838
52	9.2	0.11	9.31	8.27774
53	8.9	0.12	9.02	7.95365
54	8.8	0.2	9	8.15526
55	8.3	0.11	8.41	7.7881
56	7.9	0.12	8.02	8.27395
57	7.3	0.13	7.43	8.19919
58	7.1	0.17	7.27	7.71676
59	6.8	0.11	6.91	8.222
60	5.8	0.12	5.92	7.74529
61	5.5	0.13	5.63	8.1801
62	4.7	0.17	4.87	8.0255
63	4.3	0.13	4.43	7.77671
64	3.9	0.17	4.07	8.01608
65	3.3	0.11	3.41	8.15811
66	2.5	0.12	2.62	8.03566
67	1.7	0.17	1.87	8.11404
68	1	0.11	1.11	8.24385
69	0.9	1.2	2.1	8.07323
70	0.5	1.3	1.8	8.26533
71	0.1	0.9	1	8.21379
72	0.01	1.1	1.11	8.11344
73	0	1.7	1.7	7.87468
74	0	1.3	1.3	8.07586
75	0	1.7	1.7	7.73017
76	0	1.66	1.66	8.01496
77	0	2.3	2.3	8.20559
78	0	3.46	3.46	7.98608
79	0	2.1	2.1	8.22401
80	0	2.1	2.1	8.29318
81	0	2.3	2.3	8.11517
82	0	2.1	2.1	7.97806
83	0	2.4	2.4	8.26324
84	0	1.88	1.88	7.74183
85	0	1.9	1.9	8.13834
86	0	2.1	2.1	7.82729
87	0	1.8	1.8	7.76928
88	0	2.3	2.3	8.05621
89	0	1.78	1.78	7.85951
90	0	1.98	1.98	8.10651
91	0	1.77	1.77	7.89444
92	0	1.97	1.97	7.71802
93	0	1.97	1.97	8.15473
94	0	1.67	1.67	8.23719
95	0	1.75	1.75	7.96135
96	0	1.97	1.97	8.20343
